# Supplementary material for: Ambulatory Patients with Cardiometabolic Disease and Without Evidence of COVID-19 During the Pandemic. The CorCOVID LATAM Study
Source: Glob Heart. 2021 Feb 17;16(1):15. doi: 10.5334/gh.932 (PMC7894376; doi:10.5334/gh.932)
Supplement: Appendix 2. — Investigators. [file gh-16-1-932-s2.xlsx]

## Sheet: Hoja1
Investigator	Institution
Adrian Baranchuk	Queen`s University, Kingston, Ontario, Canada
Adrián Naranjo Domínguez	Instituto de Cardiología y Cirugía Cardiovascular, La Habana, Cuba
Adriana Puente Barragán	Centro Médico Nacional 20 de Noviembre, ISSSTE, México, México
Alberto Loranzatti	Instituto Médico DAMIC/Fundación Rusculleda, Córdoba, Argentina,
Alexander Valdes-Martin	Department of Cardiology, Instituto Nacional de Cardiología, La Habana, Cuba.
Álvaro Sosa Liprandi	Sanatorio Güemes, Buenos Aires, Argentina
Ana Berni Betancourt	Hospital Central Sur de Alta Especialidad, PEMEX, Ciudad de México, Mexico
Bernardo Spitz	Clínica Cuyo, Mendoza, Argentina
Bryce Alexander	Department of Medicine, Queen’s University, Kingston, Ontario, Canada
Carmen Roa	Hospital Metropolitano de Santiago, Santo Domingo, República Dominicana
Clara Inés Saldirriaga - Giraldo	Departament of Cardiology, Universidad Ponficicia Bolivariana and Universidad de Antioquia Medellín, Colombia.
Claudia Almonte	Institución MCA, Santo Domingo, Republica Dominicana
Claudio Rey Benavente	Hospital . Arroyabe Pichanal, Salta, Argentina
Cristhian Felipe Ramírez-Ramos	Department of Cardiology, Universidad Pontificia Bolivariana and Centro de Medicina del Ejercicio y Rehabilitación Cardíaca S.A CEMDE, Medellín, Colombia
Daniel Leonardo Piskorz	Cardiovascular Institute of the Rosario British Sanatorium, Santa Fe, Argentina
Daniel Piskorz MD	Sanatorio Británico SA, Rosario, Argentina
Daniel Quesada Chaves	Division of Cardiology, Clínica Olivos, Buenos Aires, Argentina
Eduardo Gómez Díaz	Hospital Metropolitano del Norte, Valencia Carabobo, Venezuela
Eliana Rafael Horna	Hospital Nacional Guillermo Alemanara Irigoyen, Lima Perú
Eliomar García Bello	Centro Cardiovascular CEDIMAT, Santo Domingo, Republica Dominicana
Elirub de Lourdes Rojas Gimon	Clinical Center, Puerto Piritu, Anzoategui,Venezuela
Emma Haydée Flores de Espinal	Department of Cardiology, centro clínico Puerto Piritu Anzoátegui, Venezuela
Ezequiel Forte	CENDIC, Centro Diagnóstico Cardiovascular, Entre Ríos, Argentina
Ezequiel José Zaidel	Hospital Italiano de La Plata, La Plata Argentina
Fernando Lanas	Department of Internal Medicine, Universidad de La Frontera, Temuco, Chile
Fernando Stuardo Wyss	Servicios y Tecnología Cardiovascular de Guatemala SA - Cardiosolutions, Guatemala,Guatemala.
Gisselle Ramirez	Institución MCA, Santo Domingo, Republica Dominicana
Gonzalo Emmanuel Perez	Division of Cardiology, Clínica Olivos, Buenos Aires, Argentina
Grecia Perez Siller	Department of Medicine, Queen’s University, Kingston, Ontario, Canada
Gustavo Escalada Lesme	Centro Médico Nacional-Hospital Nacional Itaguá, Paraguay
Gustavo Sambadaro	Sanatorio Jozama, La Banda, Santiago del Estero, Argentina
Gustavo Solache Ortíz	Instituto de Cardiología Preventiva de San Juan del Río, San Juan del Río, México
Gustavo Vázquez	Queen’s University Medical School Kingston, Ontario, CANADA
Héctor Ortiz López	Guadalajara, Jalisco, Mexico
Ivan Mendoza	Tropical Cardiology, Tropical Medicine Institute, Central University of Venezuela, Caracas, Venezuela
Javier Estrella	Instituto Argentino de Diagnóstico y Tratamiento, Buenos Aires, Argentina
Jean Pierre Carrion Arcela	Hospital Almanzor Aguinaga Asenjo, Lambayeque, Perú Unidad Cardiovascular, San Miguel, El Salvador
John Jairo Araujo	Centro Cardiovascular Somer Incare, Rionegro, Colombia
Jorge Camilletti	Division of Cardiology, Hospital Italiano de La Plata, Buenos Aires, Argentina.
Jorge Luis Sotomayor Perales	Department of Cardiology, hospital III Essalud Juliaca, Puno, Peru
Jorge Paul Juarez Lloclla	Department of Cardiology, Hospital de Apoyo II Santa Rosa, Piura Peru
Juan Erriest	Division of Cardiology, Hospital ItaAmericano La Plata, Buenos Aires, Argentina
Juan María Farina	Department of Cardiology, Ciudad. de Guatemala, Guatemala
Juan Martín Busso	Sanatorio San José, Buenos Aires, Argentina
Leonardo Josué Ramírez Zambrano	Centro Clínico San Cristóbal, San Cristóbal, Venezuela
Leonardo Moya Loor	Hospital Santa Margarita, Porto Viejo, Ecuador
Lourdes Victoria Campos Alcántara	Lima, Perú
Luz Cabral	Centro Médico Nacional-Hospital Nacional Iatugua, Itaugua, Paraguay
Maicol Cortez Sandoval	Hospital Nacional Edgardo Rebagliti Martins, Lima, Peru
Manlio F. Marquez	Instituto Nacional de Cardiología Ignacio Chávez, Ciudad de México, México
Manuel Alfonso Baños González	Universidad Juárez Autonoma de Tabasco, Villa Hermosa Tabasco, México
Maria Alvarado Cuadros	Guayaquil, Ecuador
María Pilar López Santi	Hospital Italiano de La Plata. La Plata, Argentina
Martín Ibarrola	Cardiovascular Center BV, Buenos Aires, Argentina
Martín Velarde González	Centro Medico Paraíso, Maracaibo, Venezuela
Mauro Gabriel Ruise	Cardio CCV clínica Yunes, Santiago de Estero, Argentina
Máxima Mendez Castillo	CEDIMAT, Santo Domingo, República Dominicana
Mirecly Guzmán Ramos	IVSS "Dr. Luis Guada Lacau", Valencia, Venezuela
Monica Ileana Rosario	Centro Cardiovascular CEDIMAT, Santo Domingo, Republica Dominicana
Nicolás Federico Renna	Department of Cardiology, Hospital Español de Mendoza , Argentina
Paola Varleta Olivares	Department of Cardiology, Hospital Dipreca, Santiago de Chile
Piero Custodio-Sánchez	Hospital Nacional Almanzor Aguinaga Asenjo. Essalud. Lambayeque, Chiclayo, Perú
Ricardo Lopez-Santi	Hospital Italiano de La Plata. La Plata, Argentina.
Roberto Antonio Flores	Hospital Ramon Carrillo, Santiago del Estero, Argentina
